# Supplementary material for: The Efficacy of S-1 as Adjuvant Chemotherapy for Resected Biliary Tract Carcinoma: A Propensity Score-Matching Analysis
Source: J Clin Med. 2021 Mar 1;10(5):925. doi: 10.3390/jcm10050925 (PMC7957643; doi:10.3390/jcm10050925)
Supplement: Supplementary file 1 [file jcm-10-00925-s001.zip]

Archive with 2 entries (2 files):
- jcm-1090350_supplementary 2_revised_20210303_Final.docx
- jcm-1090350_supplementary 1_revised_20210303_Final.docx
